# Supplementary material for: Energy and economic dataset of the worldwide optimal photovoltaic-wind hybrid renewable energy systems
Source: Data Brief. 2020 Nov 1;33:106476. doi: 10.1016/j.dib.2020.106476 (PMC7666328; doi:10.1016/j.dib.2020.106476)
Supplement: Supplementary file 1 [file mmc1.zip]

Archive with 2 entries (2 files):
- mmc1/01 Supplementary material.xlsx
- mmc1/02 Supplementary material - Histograms.docx
