# Supplementary material for: Energy and economic dataset of the worldwide optimal photovoltaic-wind hybrid renewable energy systems
Source: Data Brief. 2020 Nov 1;33:106476. doi: 10.1016/j.dib.2020.106476 (PMC7666328; doi:10.1016/j.dib.2020.106476)
Supplement: Supplementary file 1 [file mmc1.zip › mmc1/01 Supplementary material.xlsx]

## Sheet: Nomenclature
Ppv (kW)	Nominal photovoltaic power
Pw (kW)	Nominal WIND power
Pb (kW)	Nominal battery power
ppv (-)	Photovoltaic power fraction
pw (-)	Wind power fraction
pb (-)	Battery power fraction
pl (-)	Load power fraction
pol (-)	Overall load power fraction
Eg,pv (kWh)	Yearly energy produced by the photovoltaic generator
Eg,w (kWh)	Yearly energy produced by the wind generator
Eg (kWh)	Yearly overall energy produced by the generators
eg,pv (-)	PV energy fraction
eg,w (-)	Wind energy fraction
Edtl (kWh)	Yearly energy sent directly to the load
Efb (kWh)	Yearly energy drawn from the battery
Em (kWh)	Yearly missing energy
Efg (kWh)	Yearly energy drawn from the grid
Ed (kWh)	Yearly energy dissipated
Etg (kWh)	Yearly energy produced sent to the grid
Cc,pv (€)	Photovoltaic capital cost
Cc,w (€)	Wind capital cost
Cc,b+Cr,b (€)	Inverter capital cost and replacement cost
Cc,inv+Cr,inv (€)	Battery capital cost and replacement cost
C (€)	Overall system cost
CS (€)	Cost saving
Rpv (€)	Photovoltaic revenue
Rw (€)	Wind revenue
B (€)	Yearly benefit
SLF (-)	Satisfied load fraction
UF (-)	Utilization factor
GEIF (-)	Grid Energy Interaction Factor
BCR (1/yr)	Benefit cost ratio

## Sheet: Optimal ener. SA HRES 
Locality	Country	Koppen classification	Group	Sub-group	LAT (°)	Ppv (kW)	Pw (kW)	Pb (kW)	ppv (-)	pw (-)	pb (-)	pl (-)	pol (-)	Eg,pv (kWh)	Eg,w (kWh)	Eg (kWh)	eg,pv (-)	eg,w (-)	Edtl (kWh)	Efb (kWh)	Em (kWh)	Ed (kWh)	Cc,pv (€)	Cc,w (€)	Cc,b+Cr,b (€)	Cc,inv+Cr,inv (€)	C (€)	CS (€)	Rpv (€)	Rw (€)	B (€)	SLF (-)	UF (-)	BCR (1/yr)
Toamasina	Madagascar	Af	Tropical/megathermal climates	Tropical rainforest climate	-18.1167	50	10	130	0.833333	0.166667	0.684211	0.112642	0.0355712	61175.6	1879.95	63055.6	0.970186	0.0298142	26025.8	19022.8	14156.2	14504.3	99787.8	22321.6	80898.6	18033.9	221042	4135.84	0	0	4135.84	0.760894	0.758023	0.0187106
Singapore	Singapore	Af	Tropical/megathermal climates	Tropical rainforest climate	1.03333	50	30	130	0.625	0.375	0.619048	0.0845334	0.0322032	51214	11398.6	62612.6	0.817951	0.182049	21430.3	20079.3	17731.5	17600.3	99787.8	54528.6	80898.6	21785.9	257001	6518.63	0	0	6518.63	0.700689	0.704294	0.0253643
Recife, Pernambuco	Brazil	Am	Tropical/megathermal climates	Tropical monsoon climate	-8.06667	50	10	130	0.833333	0.166667	0.684211	0.110614	0.0349306	67004.1	17182	84186.1	0.795905	0.204095	26569.2	23969.4	7599.91	28999.5	99787.8	22321.6	80898.6	18033.9	221042	4681.02	0	0	4681.02	0.869279	0.63763	0.0211771
Miami, Florida	United States	Am	Tropical/megathermal climates	Tropical monsoon climate	25.8	50	10	130	0.833333	0.166667	0.684211	0.110989	0.0350493	61636.7	15946.4	77583.1	0.794461	0.205539	25951.6	23804.1	8580.3	23509	99787.8	22321.6	80898.6	18033.9	221042	4181.42	0	0	4181.42	0.852916	0.681236	0.0189169
Lihue, Hawaii	United States	As	Tropical/megathermal climates	Tropical dry or savanna climate	21.9833	30	10	130	0.75	0.25	0.764706	0.169067	0.0397804	36864.9	26057.1	62922	0.585882	0.414118	18166.5	23127	16918.8	18048.3	61641.6	22321.6	80898.6	13816.5	178678	11309.4	0	0	11309.4	0.709361	0.698259	0.0632945
Mombasa	Kenya	As	Tropical/megathermal climates	Tropical dry or savanna climate	-4.03333	50	10	130	0.833333	0.166667	0.684211	0.109814	0.0346783	63849.6	19738.3	83587.9	0.763862	0.236138	26027.4	24188.8	7952.32	28748.8	99787.8	22321.6	80898.6	18033.9	221042	6403.64	0	0	6403.64	0.863288	0.638191	0.0289703
Caracas	Venezuela	Aw	Tropical/megathermal climates	Tropical wet or savanna climate	10.6	70	10	130	0.875	0.125	0.619048	0.0830654	0.031644	72483.5	850.274	73333.7	0.988405	0.0115946	25592.1	21612.1	12036.7	22066.1	137049	22321.6	80898.6	21785.9	262055	5453.7	0	0	5453.7	0.796818	0.683464	0.0208113
Kano	Nigeria	Aw	Tropical/megathermal climates	Tropical wet or savanna climate	12.05	50	10	130	0.833333	0.166667	0.684211	0.110671	0.0349486	73499.2	11158	84657.3	0.868197	0.131803	27814.9	25533.6	4369.97	26605.6	99787.8	22321.6	80898.6	18033.9	221042	2440.79	0	0	2440.79	0.924288	0.669393	0.0110422
Baghdad	Iraq	BWh	Dry (desert and semi-arid) climates	Desert climate	33.3333	50	10	130	0.833333	0.166667	0.684211	0.110269	0.0348217	78559.9	3540.73	82100.6	0.956873	0.0431267	30223	24081	3653.22	23249.4	99787.8	22321.6	80898.6	18033.9	221042	6121.21	0	0	6121.21	0.936967	0.702102	0.0276925
Cairo	Egypt	BWh	Dry (desert and semi-arid) climates	Desert climate	30.0833	50	10	130	0.833333	0.166667	0.684211	0.110454	0.0348803	73043.2	10129.4	83172.7	0.878212	0.121788	29347	23527.2	5180.53	25722.3	99787.8	22321.6	80898.6	18033.9	221042	3785.78	0	0	3785.78	0.910765	0.674664	0.017127
Kabul	Afghanistan	BSk	Dry (desert and semi-arid) climates	Semi-arid, cold	34.55	50	10	130	0.833333	0.166667	0.684211	0.116752	0.036869	76043.2	4422.86	80466.1	0.945034	0.0549655	29945.6	20570.8	7944.59	25554.9	99787.8	22321.6	80898.6	18033.9	221042	7500.15	0	0	7500.15	0.864104	0.66591	0.0339309
Baku	Azerbaijan	BSk	Dry (desert and semi-arid) climates	Semi-arid, cold	40.3833	50	10	130	0.833333	0.166667	0.684211	0.112752	0.0356058	48285.2	26161.2	74446.4	0.64859	0.35141	25831.3	19653.3	15888.9	24883.2	99787.8	22321.6	80898.6	18033.9	221042	1443.96	0	0	1443.96	0.741112	0.648388	0.00653251
Odessa, Texas	United States	BSh	Dry (desert and semi-arid) climates	Semi-arid, hot	46.4833	70	10	130	0.875	0.125	0.619048	0.0834204	0.0317792	67410.3	14707.1	82117.4	0.820901	0.179099	23511.9	21867.1	15985.7	32233.6	137049	22321.6	80898.6	21785.9	262055	3201.14	0	0	3201.14	0.739497	0.58707	0.0122155
Maracaibo	Venezuela	BSh	Dry (desert and semi-arid) climates	Semi-arid, hot	10.65	70	10	130	0.875	0.125	0.619048	0.0875763	0.0333624	68910.3	13417	82327.3	0.837029	0.162971	24571.8	23668.5	11021.9	29537	137049	22321.6	80898.6	21785.9	262055	5573.28	0	0	5573.28	0.814015	0.62258	0.0212676
Buenos Aires	Argentina	Cfa	Temperate/mesothermal climates	Humid subtropical climates, Without dry season	-34.5833	50	10	130	0.833333	0.166667	0.684211	0.116752	0.036869	63667.8	15658	79325.9	0.802611	0.197389	22137	24238.4	13018.2	28537.2	99787.8	22321.6	80898.6	18033.9	221042	2927.53	0	0	2927.53	0.780815	0.621559	0.0132442
Milan	Italy	Cfa	Temperate/mesothermal climates	Humid subtropical climates, Without dry season	45.6167	90	10	130	0.9	0.1	0.565217	0.0682003	0.0296523	82199.3	827.125	83026.4	0.990038	0.00996219	28057.5	17342.1	15862.7	33171.4	173700	22321.6	80898.6	25225.8	302146	8487.67	0	0	8487.67	0.741069	0.579709	0.0280913
Berlin	Germany	Cfb	Temperate/mesothermal climates	Oceanic climate, Warm summer	52.4667	90	10	130	0.9	0.1	0.565217	0.0735899	0.0319956	70190.2	20070.9	90261.1	0.777635	0.222365	28063.7	17804.9	16691.2	39570.2	173700	22321.6	80898.6	25225.8	302146	8974.29	0	0	8974.29	0.733197	0.538821	0.0297018
London	United Kingdom	Cfb	Temperate/mesothermal climates	Oceanic climate, Warm summer	51.5167	110	10	130	0.916667	0.0833333	0.52	0.0565601	0.0271489	77897	15389	93286.1	0.835034	0.164966	29144.1	17005.2	16834.2	42181.4	209885	22321.6	80898.6	28435.9	341541	8600.23	0	0	8600.23	0.732721	0.524329	0.0251806
Vancouver, British Columbia	Canada	Cfb	Temperate/mesothermal climates	Oceanic climate, Warm summer	49.25	70	10	130	0.875	0.125	0.619048	0.0848402	0.0323201	71435.7	9476.23	80912	0.882882	0.117118	26925.8	17736.5	16702.5	31889.6	137049	22321.6	80898.6	21785.9	262055	2835.11	0	0	2835.11	0.727816	0.585391	0.0108188
Melbourne, Victoria	Australia	Cfb	Temperate/mesothermal climates	Oceanic climate, Warm summer	-37.8167	50	10	130	0.833333	0.166667	0.684211	0.111779	0.0352986	58698.5	22960.7	81659.3	0.718823	0.281177	24698.9	22290.2	12754.4	30181.3	99787.8	22321.6	80898.6	18033.9	221042	6571.96	0	0	6571.96	0.786514	0.611192	0.0297317
Bogotá, Cundinamarca	Colombia	Cfb	Temperate/mesothermal climates	Highland climates with uniform rainfall	4.05	50	10	130	0.833333	0.166667	0.684211	0.110323	0.034839	59151	3844.38	62995.4	0.938974	0.0610264	24061.1	19478.9	15388.6	15944.7	99787.8	22321.6	80898.6	18033.9	221042	5890.49	0	0	5890.49	0.73886	0.733737	0.0266487
Wellington	New Zealand	Cfb	Temperate/mesothermal climates	Highland climates with uniform rainfall	-41.3167	50	10	130	0.833333	0.166667	0.684211	0.111517	0.035216	54578.4	37091.2	91669.6	0.595382	0.404618	25823.9	22632.5	11872	38222.8	99787.8	22321.6	80898.6	18033.9	221042	902.505	0	0	902.505	0.80321	0.561369	0.00408296
Reykjavík	Iceland	Cfc	Temperate/mesothermal climates	Subpolar oceanic climates	64.1333	110	10	130	0.916667	0.0833333	0.52	0.0575744	0.0276357	75299.3	31111	106410	0.707631	0.292369	24246.3	21288.7	18929.8	55184.5	209885	22321.6	80898.6	28435.9	341541	3059.05	0	0	3059.05	0.706355	0.454449	0.0089566
Auckland Islands	New Zealand	Cfc	Temperate/mesothermal climates	Subpolar oceanic climates	-37.0167	30	10	130	0.75	0.25	0.764706	0.175385	0.041267	35297	37118.8	72415.9	0.487422	0.512578	20083.7	23406	15966.3	24871.1	61641.6	22321.6	80898.6	13816.5	178678	1335.94	0	0	1335.94	0.731461	0.638704	0.00747682
Rome	Italy	Csa	Temperate/mesothermal climates	Mediterranean climates, Hot summer	41.8	50	10	130	0.833333	0.166667	0.684211	0.113001	0.0356846	61477.6	9537.33	71014.9	0.8657	0.1343	24409.5	22158	12888.5	20487	99787.8	22321.6	80898.6	18033.9	221042	8705.51	0	0	8705.51	0.783227	0.696519	0.039384
Adelaide	Australia	Csa	Temperate/mesothermal climates	Mediterranean climates, Hot summer	-34.9333	50	10	130	0.833333	0.166667	0.684211	0.116557	0.0368074	67297.4	17320.3	84617.7	0.795311	0.204689	26512.4	23164	9074.62	30288.4	99787.8	22321.6	80898.6	18033.9	221042	10690.2	0	0	10690.2	0.845541	0.623454	0.0483626
Porto	Portugal	Csb	Temperate/mesothermal climates	Mediterranean climates, Warm summer	41.1333	50	10	130	0.833333	0.166667	0.684211	0.119025	0.037587	61609.3	22543.6	84152.9	0.732112	0.267888	18999.9	26177.9	15344.4	34283.1	99787.8	22321.6	80898.6	18033.9	221042	6358.72	0	0	6358.72	0.746467	0.571439	0.028767
La Coruna	Spain	Csb	Temperate/mesothermal climates	Mediterranean climates, Warm summer	43.3667	90	10	130	0.9	0.1	0.565217	0.071899	0.0312604	83721	9202.93	92924	0.900963	0.0990372	21894.8	23383.3	16176.6	42578.2	173700	22321.6	80898.6	25225.8	302146	6047.18	0	0	6047.18	0.736772	0.517984	0.0200141
New Delhi	India	Cwa	Temperate/mesothermal climates	Humid subtropical climates, Dry winter	28.5833	50	10	130	0.833333	0.166667	0.684211	0.112117	0.0354053	71178.4	802.664	71981	0.988849	0.0111511	25871.7	23637	8559.74	18433.7	99787.8	22321.6	80898.6	18033.9	221042	4277.34	0	0	4277.34	0.852592	0.730601	0.0193508
Hong Kong	China	Cwa	Temperate/mesothermal climates	Humid subtropical climates, Dry winter	22.3	50	10	130	0.833333	0.166667	0.684211	0.11478	0.0362464	47694.9	23183.9	70878.8	0.672908	0.327092	21913	22267.4	15868.1	22742	99787.8	22321.6	80898.6	18033.9	221042	5527.31	0	0	5527.31	0.735745	0.662469	0.0250057
Johannesburg	South Africa	Cwb	Temperate/mesothermal climates	Highland climates	-26.1333	30	30	130	0.5	0.5	0.684211	0.11048	0.0348885	47308.5	24093.6	71402.1	0.662564	0.337436	21991.9	21788.4	14205.8	23650.8	61641.6	54528.6	80898.6	18033.9	215103	2829.37	0	0	2829.37	0.755014	0.651553	0.0131536
Nairobi	Kenya	Cwb	Temperate/mesothermal climates	Highland climates	-1.15	50	10	130	0.833333	0.166667	0.684211	0.114248	0.0360782	61860	19644.2	81504.2	0.758979	0.241021	25018.2	22961.5	10633.8	29029.6	99787.8	22321.6	80898.6	18033.9	221042	6118.45	0	0	6118.45	0.818577	0.625318	0.02768
Bucharest	Romania	Dfa	Continental/microthermal climates	Hot summer continental climates, Without dry season	44.5	70	10	130	0.875	0.125	0.619048	0.0871411	0.0331966	71150.9	5220.62	76371.6	0.931642	0.0683582	28875.1	15974	16219.4	27422.1	137049	22321.6	80898.6	21785.9	262055	5407.58	0	0	5407.58	0.734407	0.622278	0.0206353
Toronto, Ontario	Canada	Dfa	Continental/microthermal climates	Hot summer continental climates, Without dry season	43.7167	50	10	130	0.833333	0.166667	0.684211	0.114825	0.0362607	56690.1	21436.3	78126.4	0.72562	0.27438	24551.7	22421.3	13379.3	26836.2	99787.8	22321.6	80898.6	18033.9	221042	4014.95	0	0	4014.95	0.778314	0.638653	0.0181638
Moskva	Russia	Dfb	Continental/microthermal climates	Warm summer continental or hemiboreal climates, Without dry season	55.8333	110	30	130	0.785714	0.214286	0.481481	0.0509609	0.0264242	87552.2	3406.86	90959.1	0.962545	0.0374549	27878.6	16208.7	18738.8	42047.6	209885	54528.6	80898.6	31466.7	376779	3137.06	0	0	3137.06	0.701736	0.513707	0.008326
Ottawa, Ontario	Canada	Dfb	Continental/microthermal climates	Warm summer continental or hemiboreal climates, Without dry season	45.3833	50	10	130	0.833333	0.166667	0.684211	0.120947	0.0381938	58019.4	12231.5	70250.9	0.825888	0.174112	24341.8	20957.5	14808	21053.6	99787.8	22321.6	80898.6	18033.9	221042	3871.93	0	0	3871.93	0.753641	0.684735	0.0175167
Tromsø	Norway	Dfc	Continental/microthermal climates	Subarctic or boreal climates	69.65	110	30	130	0.785714	0.214286	0.481481	0.0493668	0.0255976	60512.4	50464.4	110977	0.545271	0.454729	28305	18223.6	18736.1	58594.1	209885	54528.6	80898.6	31466.7	376779	4409.83	0	0	4409.83	0.712922	0.444577	0.011704
Anchorage,Alaska	United States	Dfc	Continental/microthermal climates	Subarctic or boreal climates	61.1667	90	30	130	0.75	0.25	0.52	0.0580358	0.0278572	71128.4	27038.1	98166.5	0.724569	0.275431	24397.2	20427.8	18704.7	48075.1	173700	54528.6	80898.6	28435.9	337563	7881.07	0	0	7881.07	0.705575	0.48482	0.023347
Oymyakon, Sakha Republic	Russia	Dfd	Continental/microthermal climates	Subarctic or boreal climates	63.2667	70	10	130	0.875	0.125	0.619048	0.0861637	0.0328243	80456.3	2206.45	82662.8	0.973308	0.0266922	26663.5	17236.9	18598.1	34327.5	137049	22321.6	80898.6	21785.9	262055	2472.71	0	0	2472.71	0.702424	0.563148	0.00943584
Verhojansk, Sakha Republic	Russia	Dfd	Continental/microthermal climates	Subarctic or boreal climates	67.55	110	50	130	0.6875	0.3125	0.448276	0.0430765	0.0237663	109692	30316.9	140009	0.783464	0.216536	28349.9	16787.7	18432.2	87612.1	209885	82601.3	80898.6	34352	407737	2542.42	0	0	2542.42	0.710047	0.341719	0.00623544
Hakkâri	Turkey	Dsa	Continental/microthermal climates	Hot summer continental climates, Dry summer	37.5667	50	10	130	0.833333	0.166667	0.684211	0.124172	0.0392122	66393	1804.81	68197.8	0.973536	0.0264644	28322.5	18203.7	13326.1	17932	99787.8	22321.6	80898.6	18033.9	221042	4777.06	0	0	4777.06	0.77735	0.723394	0.0216116
Cambridge Bay, Nunavut	United States	Dsa	Continental/microthermal climates	Hot summer continental climates, Dry summer	69.1	70	10	130	0.875	0.125	0.619048	0.0906532	0.0345345	75242.6	34740.4	109983	0.684129	0.315871	31278.6	14846.6	17237	58121.7	137049	22321.6	80898.6	21785.9	262055	19784.7	0	0	19784.7	0.727961	0.444077	0.0754982
Dras	India	Dsb	Continental/microthermal climates	Warm summer continental or hemiboreal climates, Dry summer, Warm summer	34.4333	50	10	130	0.833333	0.166667	0.684211	0.113011	0.0356876	65381.5	2735.36	68116.8	0.959843	0.0401569	25418.5	18392.5	15587.5	20560.9	99787.8	22321.6	80898.6	18033.9	221042	2370.09	0	0	2370.09	0.737577	0.682467	0.0107224
Flagstaff, Arizona	United States	Dsb	Continental/microthermal climates	Warm summer continental or hemiboreal climates, Dry summer, Warm summer	35.1333	30	30	130	0.5	0.5	0.684211	0.110832	0.0349997	46947.4	22296.2	69243.5	0.678003	0.321997	22439.1	21853.1	13961.2	21088.1	61641.6	54528.6	80898.6	18033.9	215103	3821.89	0	0	3821.89	0.760337	0.679624	0.0177677
Beijing	China	Dwa	Continental/microthermal climates	Hot summer continental climates, Dry winter	39.9333	50	30	130	0.625	0.375	0.619048	0.089649	0.034152	52161.2	18937.5	71098.7	0.733645	0.266355	22167.7	20644.9	17731	24352.6	99787.8	54528.6	80898.6	21785.9	257001	3973.46	0	0	3973.46	0.707137	0.639682	0.0154609
Seoul	South Korea	Dwa	Continental/microthermal climates	Hot summer continental climates, Dry winter	37.5667	70	10	130	0.875	0.125	0.619048	0.0857695	0.0326741	65275.7	6014.1	71289.8	0.915639	0.0843614	23937.8	19894.5	17174.9	23529.7	137049	22321.6	80898.6	21785.9	262055	2822.89	0	0	2822.89	0.718478	0.652791	0.0107721
Pyongyang	North Korea	Dwb	Continental/microthermal climates	Warm summer continental or hemiboreal climates, Dry winter	39.0333	70	10	130	0.875	0.125	0.619048	0.0854056	0.0325355	72272	2846.81	75118.9	0.962103	0.0378975	25093.8	20281.5	15008.2	25618.7	137049	22321.6	80898.6	21785.9	262055	1562.54	0	0	1562.54	0.751453	0.641234	0.00596263
Vladivostok	Russia	Dwb	Continental/microthermal climates	Warm summer continental or hemiboreal climates, Dry winter	43.1167	50	10	130	0.833333	0.166667	0.684211	0.120552	0.0380691	59791.4	16051.4	75842.8	0.78836	0.21164	19845.8	24559.5	15970.6	27189.1	99787.8	22321.6	80898.6	18033.9	221042	1755.82	0	0	1755.82	0.73548	0.622877	0.0079434

## Sheet: Optimal ener. GC HRES 
Locality	Country	Koppen classification	Group	Sub-group	LAT (°)	Ppv (kW)	Pw (kW)	Pb (kW)	ppv (-)	pw (-)	pb (-)	pl (-)	pol (-)	Eg,pv (kWh)	Eg,w (kWh)	Eg (kWh)	eg,pv (-)	eg,w (-)	Edtl (kWh)	Efb (kWh)	Efg (kWh)	Etg (kWh)	Cc,pv (€)	Cc,w (€)	Cc,b+Cr,b (€)	Cc,inv+Cr,inv (€)	C (€)	CS (€)	Rpv (€)	Rw (€)	B (€)	SLF (-)	UF (-)	GEIF (-)	BCR (1/yr)
Toamasina	Madagascar	Af	Tropical/megathermal climates	Tropical rainforest climate	-18.1167	50	10	130	0.833333	0.166667	0.684211	0.112642	0.0355712	61175.6	1879.95	63055.6	0.970186	0.0298142	26025.8	19022.8	14156.2	14504.3	99787.8	22321.6	80898.6	18033.9	221042	4135.84	0	0	4135.84	0.760894	0.758023	0.497024	0.0187106
Singapore	Singapore	Af	Tropical/megathermal climates	Tropical rainforest climate	1.03333	50	10	130	0.833333	0.166667	0.684211	0.112711	0.035593	51214	3799.53	55013.6	0.930935	0.0690653	20551.4	18678.8	20010.7	12684.4	99787.8	22321.6	80898.6	18033.9	221042	6160.73	0	0	6160.73	0.662215	0.757449	0.563226	0.0278713
Recife, Pernambuco	Brazil	Am	Tropical/megathermal climates	Tropical monsoon climate	-8.06667	30	10	130	0.75	0.25	0.764706	0.16592	0.0390401	40202.5	17182	57384.4	0.700581	0.299419	18457.9	20309.2	19371.4	15368.1	61641.6	22321.6	80898.6	13816.5	178678	3590.6	0	0	3590.6	0.666806	0.718272	0.611488	0.0200953
Miami, Florida	United States	Am	Tropical/megathermal climates	Tropical monsoon climate	25.8	50	10	130	0.833333	0.166667	0.684211	0.110989	0.0350493	61636.7	15946.4	77583.1	0.794461	0.205539	25951.6	23804.1	8580.3	23509	99787.8	22321.6	80898.6	18033.9	221042	4181.42	2699.62	1109.04	7990.08	0.852916	0.681236	0.571277	0.0361473
Lihue, Hawaii	United States	As	Tropical/megathermal climates	Tropical dry or savanna climate	21.9833	30	10	130	0.75	0.25	0.764706	0.169067	0.0397804	36864.9	26057.1	62922	0.585882	0.414118	18166.5	23127	16918.8	18048.3	61641.6	22321.6	80898.6	13816.5	178678	11309.4	1467.57	1667.57	14444.5	0.709361	0.698259	0.617043	0.0808408
Mombasa	Kenya	As	Tropical/megathermal climates	Tropical dry or savanna climate	-4.03333	30	10	130	0.75	0.25	0.764706	0.164722	0.0387581	38309.8	19738.3	58048.1	0.659966	0.340034	18186.7	20924.3	19057.6	15642.5	61641.6	22321.6	80898.6	13816.5	178678	4987.31	936.869	689.895	6614.08	0.672373	0.716521	0.610747	0.0370167
Caracas	Venezuela	Aw	Tropical/megathermal climates	Tropical wet or savanna climate	10.6	50	10	130	0.833333	0.166667	0.684211	0.110754	0.0349749	51773.9	850.274	52624.2	0.983843	0.0161575	19281.7	19261	20698.3	11088.8	99787.8	22321.6	80898.6	18033.9	221042	4452.87	0	0	4452.87	0.650608	0.778333	0.546505	0.0201449
Kano	Nigeria	Aw	Tropical/megathermal climates	Tropical wet or savanna climate	12.05	50	10	130	0.833333	0.166667	0.684211	0.110671	0.0349486	73499.2	11158	84657.3	0.868197	0.131803	27814.9	25533.6	4369.97	26605.6	99787.8	22321.6	80898.6	18033.9	221042	2440.79	1704.33	339.711	4484.84	0.924288	0.669393	0.560901	0.0202895
Baghdad	Iraq	BWh	Dry (desert and semi-arid) climates	Desert climate	33.3333	50	10	130	0.833333	0.166667	0.684211	0.110269	0.0348217	78559.9	3540.73	82100.6	0.956873	0.0431267	30223	24081	3653.22	23249.4	99787.8	22321.6	80898.6	18033.9	221042	6121.21	0	0	6121.21	0.936967	0.702102	0.485289	0.0276925
Cairo	Egypt	BWh	Dry (desert and semi-arid) climates	Desert climate	30.0833	50	10	130	0.833333	0.166667	0.684211	0.110454	0.0348803	73043.2	10129.4	83172.7	0.878212	0.121788	29347	23527.2	5180.53	25722.3	99787.8	22321.6	80898.6	18033.9	221042	3785.78	1581.04	173.175	5539.99	0.910765	0.674664	0.55558	0.0250631
Kabul	Afghanistan	BSk	Dry (desert and semi-arid) climates	Semi-arid, cold	34.55	30	10	130	0.75	0.25	0.764706	0.175128	0.0412065	45625.9	4422.86	50048.8	0.911629	0.088371	19710.7	17494.7	21255.6	10009.7	61641.6	22321.6	80898.6	13816.5	178678	5523.62	0	0	5523.62	0.636413	0.789607	0.543897	0.0309138
Baku	Azerbaijan	BSk	Dry (desert and semi-arid) climates	Semi-arid, cold	40.3833	30	10	130	0.75	0.25	0.764706	0.169127	0.0397947	28971.1	26161.2	55132.3	0.525484	0.474516	18589.7	18858.3	23925.5	14575.9	61641.6	22321.6	80898.6	13816.5	178678	1188.77	0	0	1188.77	0.610166	0.721881	0.639865	0.00665314
Odessa, Texas	United States	BSh	Dry (desert and semi-arid) climates	Semi-arid, hot	46.4833	30	10	130	0.75	0.25	0.764706	0.166841	0.0392566	28890.1	14707.1	43597.3	0.662659	0.337341	13294.1	17913	30157.7	9870.84	61641.6	22321.6	80898.6	13816.5	178678	2201.29	307.479	225.574	2734.34	0.508551	0.761824	0.660848	0.0153032
Maracaibo	Venezuela	BSh	Dry (desert and semi-arid) climates	Semi-arid, hot	10.65	50	10	130	0.833333	0.166667	0.684211	0.116768	0.0368742	49221.6	13417	62638.6	0.785803	0.214197	19081.2	22099.7	18081.4	17912.3	99787.8	22321.6	80898.6	18033.9	221042	4757.55	0	0	4757.55	0.694893	0.699177	0.623305	0.0215233
Buenos Aires	Argentina	Cfa	Temperate/mesothermal climates	Humid subtropical climates, Without dry season	-34.5833	30	10	130	0.75	0.25	0.764706	0.175128	0.0412065	38200.7	15658	53858.7	0.709276	0.290724	15639.7	20253.1	23500.7	14892.1	61641.6	22321.6	80898.6	13816.5	178678	2265.74	106.452	69.4712	2441.67	0.604322	0.709127	0.65966	0.0136651
Milan	Italy	Cfa	Temperate/mesothermal climates	Humid subtropical climates, Without dry season	45.6167	50	10	130	0.833333	0.166667	0.684211	0.113667	0.0358949	45666.3	827.125	46493.4	0.98221	0.0177902	17280.5	16780.1	27201.7	9793.63	99787.8	22321.6	80898.6	18033.9	221042	6367.35	379.926	14.8628	6762.13	0.55598	0.778408	0.612365	0.0305921
Berlin	Germany	Cfb	Temperate/mesothermal climates	Oceanic climate, Warm summer	52.4667	50	10	130	0.833333	0.166667	0.684211	0.12265	0.0387315	38994.5	20070.9	59065.4	0.660193	0.339807	18979.4	18841.5	24738.8	17942.1	99787.8	22321.6	80898.6	18033.9	221042	7399.23	687.174	799.858	8886.26	0.604557	0.680447	0.697338	0.0402017
London	United Kingdom	Cfb	Temperate/mesothermal climates	Oceanic climate, Warm summer	51.5167	50	10	130	0.833333	0.166667	0.684211	0.11312	0.0357222	35407.7	15389	50796.8	0.697047	0.302953	17064.5	17826.5	28092.4	13032.5	99787.8	22321.6	80898.6	18033.9	221042	6501.6	239.221	254.866	6995.68	0.553971	0.730105	0.66388	0.0316487
Vancouver, British Columbia	Canada	Cfb	Temperate/mesothermal climates	Oceanic climate, Warm summer	49.25	30	10	130	0.75	0.25	0.764706	0.16968	0.0399248	30615.3	9476.23	40091.5	0.763635	0.236365	14225.4	15738.4	31400.9	7825.95	61641.6	22321.6	80898.6	13816.5	178678	1901.92	0	0	1901.92	0.488291	0.794654	0.64603	0.0106444
Melbourne, Victoria	Australia	Cfb	Temperate/mesothermal climates	Oceanic climate, Warm summer	-37.8167	30	10	130	0.75	0.25	0.764706	0.167668	0.0394514	35219.1	22960.7	58179.9	0.605349	0.394651	17691.9	20453.2	21598.4	16743.3	61641.6	22321.6	80898.6	13816.5	178678	5334.81	663.219	668.45	6666.48	0.63848	0.697259	0.656553	0.03731
Bogotá, Cundinamarca	Colombia	Cfb	Temperate/mesothermal climates	Highland climates with uniform rainfall	4.05	50	10	130	0.833333	0.166667	0.684211	0.110323	0.034839	59151	3844.38	62995.4	0.938974	0.0610264	24061.1	19478.9	15388.6	15944.7	99787.8	22321.6	80898.6	18033.9	221042	5890.49	0	0	5890.49	0.73886	0.733737	0.545988	0.0266487
Wellington	New Zealand	Cfb	Temperate/mesothermal climates	Highland climates with uniform rainfall	-41.3167	10	10	130	0.5	0.5	0.866667	0.334552	0.0446069	10915.7	37091.2	48006.9	0.227377	0.772623	12747.8	19545.5	28035.2	12943.2	21875	22321.6	80898.6	8762.38	133858	601.413	0	0	601.413	0.535292	0.716378	0.690607	0.00449293
Reykjavík	Iceland	Cfc	Temperate/mesothermal climates	Subpolar oceanic climates	64.1333	30	10	130	0.75	0.25	0.764706	0.172723	0.0406408	20536.2	31111	51647.2	0.397624	0.602376	13660	19784.9	31019.8	15247.1	61641.6	22321.6	80898.6	13816.5	178678	2246.66	0	0	2246.66	0.51881	0.689442	0.730193	0.0125738
Auckland Islands	New Zealand	Cfc	Temperate/mesothermal climates	Subpolar oceanic climates	-37.0167	10	10	130	0.5	0.5	0.866667	0.350769	0.0467692	11765.7	37118.8	48884.5	0.240683	0.759317	12940.8	19737.9	26777.4	13388.1	21875	22321.6	80898.6	8762.38	133858	1003.8	0	0	1003.8	0.549627	0.711895	0.687461	0.00749902
Rome	Italy	Csa	Temperate/mesothermal climates	Mediterranean climates, Hot summer	41.8	50	10	130	0.833333	0.166667	0.684211	0.113001	0.0356846	61477.6	9537.33	71014.9	0.8657	0.1343	24409.5	22158	12888.5	20487	99787.8	22321.6	80898.6	18033.9	221042	8705.51	656.618	204.798	9566.93	0.783227	0.696519	0.579489	0.0432811
Adelaide	Australia	Csa	Temperate/mesothermal climates	Mediterranean climates, Hot summer	-34.9333	30	10	130	0.75	0.25	0.764706	0.174835	0.0411377	40378.4	17320.3	57698.7	0.699815	0.300185	18272.5	20752.7	19725.7	15401.2	61641.6	22321.6	80898.6	13816.5	178678	8397.75	630.338	441.471	9469.56	0.664249	0.719204	0.61174	0.0529978
Porto	Portugal	Csb	Temperate/mesothermal climates	Mediterranean climates, Warm summer	41.1333	30	10	130	0.75	0.25	0.764706	0.178538	0.042009	36965.6	22543.6	59509.1	0.621175	0.378825	14042.3	23136.2	23343.7	18918.7	61641.6	22321.6	80898.6	13816.5	178678	5232.68	909.335	887.942	7029.96	0.614295	0.665566	0.714782	0.0393442
La Coruna	Spain	Csb	Temperate/mesothermal climates	Mediterranean climates, Warm summer	43.3667	30	10	130	0.75	0.25	0.764706	0.179747	0.0422935	27907	9202.93	37109.9	0.752009	0.247991	10453.4	16863.4	34138	7615.81	61641.6	22321.6	80898.6	13816.5	178678	3648.09	0	0	3648.09	0.444502	0.784112	0.686037	0.0204171
New Delhi	India	Cwa	Temperate/mesothermal climates	Humid subtropical climates, Dry winter	28.5833	50	10	130	0.833333	0.166667	0.684211	0.112117	0.0354053	71178.4	802.664	71981	0.988849	0.0111511	25871.7	23637	8559.74	18433.7	99787.8	22321.6	80898.6	18033.9	221042	4277.34	665.35	8.16127	4950.85	0.852592	0.730601	0.481609	0.0223978
Hong Kong	China	Cwa	Temperate/mesothermal climates	Humid subtropical climates, Dry winter	22.3	30	10	130	0.75	0.25	0.764706	0.17217	0.0405107	28617	23183.9	51800.8	0.552442	0.447558	15991.8	19367.3	24689.4	13488	61641.6	22321.6	80898.6	13816.5	178678	4423.58	732.226	562.544	5718.35	0.588843	0.726087	0.647652	0.0320036
Johannesburg	South Africa	Cwb	Temperate/mesothermal climates	Highland climates	-26.1333	30	10	130	0.75	0.25	0.764706	0.165721	0.0389931	47308.5	8031.2	55339.7	0.854874	0.145126	20060.8	19056.7	18868.6	13099.5	61641.6	22321.6	80898.6	13816.5	178678	2528.05	0	0	2528.05	0.674601	0.750987	0.563255	0.0141486
Nairobi	Kenya	Cwb	Temperate/mesothermal climates	Highland climates	-1.15	30	10	130	0.75	0.25	0.764706	0.171371	0.0403227	37116	19644.2	56760.2	0.653909	0.346091	17664.3	20300.6	20648.6	15577	61641.6	22321.6	80898.6	13816.5	178678	4841.18	913.359	704.96	6459.5	0.647717	0.711303	0.632071	0.0361516
Bucharest	Romania	Dfa	Continental/microthermal climates	Hot summer continental climates, Without dry season	44.5	50	10	130	0.833333	0.166667	0.684211	0.116188	0.036691	50822.1	5220.62	56042.7	0.906846	0.0931544	21727.4	17184.6	22156.5	14011.7	99787.8	22321.6	80898.6	18033.9	221042	4691.47	0	0	4691.47	0.637185	0.73699	0.604357	0.0212244
Toronto, Ontario	Canada	Dfa	Continental/microthermal climates	Hot summer continental climates, Without dry season	43.7167	30	10	130	0.75	0.25	0.764706	0.172238	0.0405266	34014	21436.3	55450.4	0.613414	0.386586	17581.8	20035.6	22734.9	14685	61641.6	22321.6	80898.6	13816.5	178678	3215.18	951.98	596.844	4764	0.623296	0.721407	0.632879	0.0266625
Moskva	Russia	Dfb	Continental/microthermal climates	Warm summer continental or hemiboreal climates, Without dry season	55.8333	50	50	130	0.5	0.5	0.565217	0.0713453	0.0310197	39796.5	5678.1	45474.6	0.875137	0.124863	16079.7	16636.4	30109.9	10172.5	99787.8	82601.3	80898.6	25225.8	288514	2327.73	0	0	2327.73	0.520741	0.764678	0.649756	0.00806802
Ottawa, Ontario	Canada	Dfb	Continental/microthermal climates	Warm summer continental or hemiboreal climates, Without dry season	45.3833	30	10	130	0.75	0.25	0.764706	0.181421	0.0426872	34811.6	12231.5	47043.1	0.739994	0.260006	16760.3	17374.9	25972	10229.7	61641.6	22321.6	80898.6	13816.5	178678	2917.61	854.802	291.005	4063.41	0.567906	0.771245	0.611312	0.0227415
Tromsø	Norway	Dfc	Continental/microthermal climates	Subarctic or boreal climates	69.65	50	10	130	0.833333	0.166667	0.684211	0.115189	0.0363756	27505.7	16821.5	44327.1	0.620515	0.379485	15319.7	15364.7	34580.4	11139.5	99787.8	22321.6	80898.6	18033.9	221042	2907.95	0	0	2907.95	0.470151	0.73564	0.709548	0.0131557
Anchorage,Alaska	United States	Dfc	Continental/microthermal climates	Subarctic or boreal climates	61.1667	50	10	130	0.833333	0.166667	0.684211	0.116072	0.0366542	39515.8	9012.69	48528.5	0.81428	0.18572	14842.6	17747.9	30939.2	13178.4	99787.8	22321.6	80898.6	18033.9	221042	5729.7	0	0	5729.7	0.512996	0.714327	0.705398	0.0259213
Oymyakon, Sakha Republic	Russia	Dfd	Continental/microthermal climates	Subarctic or boreal climates	63.2667	30	10	130	0.75	0.25	0.764706	0.172327	0.0405476	34481.3	2206.45	36687.7	0.939859	0.0601415	13821.5	13624.3	35052.6	7151.44	61641.6	22321.6	80898.6	13816.5	178678	1545.8	0	0	1545.8	0.439144	0.794943	0.681365	0.00865129
Verhojansk, Sakha Republic	Russia	Dfd	Continental/microthermal climates	Subarctic or boreal climates	67.55	30	10	130	0.75	0.25	0.764706	0.172306	0.0405426	29915.9	6063.39	35979.3	0.831476	0.168524	11038.6	14798.4	37732.7	8062.94	61641.6	22321.6	80898.6	13816.5	178678	1455.12	0	0	1455.12	0.406436	0.764255	0.727138	0.00814378
Hakkâri	Turkey	Dsa	Continental/microthermal climates	Hot summer continental climates, Dry summer	37.5667	50	10	130	0.833333	0.166667	0.684211	0.124172	0.0392122	66393	1804.81	68197.8	0.973536	0.0264644	28322.5	18203.7	13326.1	17932	99787.8	22321.6	80898.6	18033.9	221042	4777.06	2078.9	37.1455	6893.1	0.77735	0.723394	0.538015	0.0311846
Cambridge Bay, Nunavut	United States	Dsa	Continental/microthermal climates	Hot summer continental climates, Dry summer	69.1	10	10	130	0.5	0.5	0.866667	0.362613	0.0483484	10748.9	34740.4	45489.4	0.236296	0.763704	12782.8	18097.4	32482.1	12018.8	21875	22321.6	80898.6	8762.38	133858	13243.7	0	0	13243.7	0.487358	0.722058	0.71235	0.0989386
Dras	India	Dsb	Continental/microthermal climates	Warm summer continental or hemiboreal climates, Dry summer, Warm summer	34.4333	30	10	130	0.75	0.25	0.764706	0.169516	0.0398862	39228.9	2735.36	41964.2	0.934817	0.0651831	16756.5	14872.4	27769.6	7958.82	61641.6	22321.6	80898.6	13816.5	178678	1711.02	272.087	19.6441	2002.75	0.532486	0.800487	0.608625	0.0112087
Flagstaff, Arizona	United States	Dsb	Continental/microthermal climates	Warm summer continental or hemiboreal climates, Dry summer, Warm summer	35.1333	30	10	130	0.75	0.25	0.764706	0.166249	0.0391173	46947.4	7432.06	54379.4	0.86333	0.13667	20000.3	19199	19054.2	12102	61641.6	22321.6	80898.6	13816.5	178678	3382.42	242.221	51.8739	3676.51	0.672908	0.765887	0.545842	0.0205762
Beijing	China	Dwa	Continental/microthermal climates	Hot summer continental climates, Dry winter	39.9333	50	10	130	0.833333	0.166667	0.684211	0.119532	0.0377469	52161.2	6312.5	58473.7	0.892046	0.107954	20554	19007.5	20982	15635.7	99787.8	22321.6	80898.6	18033.9	221042	3671.73	1488.73	125.861	5286.32	0.65344	0.718707	0.618435	0.0239155
Seoul	South Korea	Dwa	Continental/microthermal climates	Hot summer continental climates, Dry winter	37.5667	50	10	130	0.833333	0.166667	0.684211	0.114359	0.0361135	46625.5	6014.1	52639.6	0.885749	0.114251	18349.1	18828.7	23829.5	12477.2	99787.8	22321.6	80898.6	18033.9	221042	2394.24	0	0	2394.24	0.609399	0.750652	0.605943	0.0108316
Pyongyang	North Korea	Dwb	Continental/microthermal climates	Warm summer continental or hemiboreal climates, Dry winter	39.0333	50	10	130	0.833333	0.166667	0.684211	0.113874	0.0359603	51622.9	2846.81	54469.7	0.947736	0.0522642	19083.5	18847	22453	13463.8	99787.8	22321.6	80898.6	18033.9	221042	1306.13	0	0	1306.13	0.62816	0.739976	0.606595	0.00590896
Vladivostok	Russia	Dwb	Continental/microthermal climates	Warm summer continental or hemiboreal climates, Dry winter	43.1167	30	10	130	0.75	0.25	0.764706	0.180828	0.0425478	35874.8	16051.4	51926.2	0.690881	0.309119	14259.9	20819.2	25296.8	13857	61641.6	22321.6	80898.6	13816.5	178678	1387.03	0	0	1387.03	0.581012	0.719272	0.660645	0.0077627

## Sheet: Optimal econ. SA HRES 
Locality	Country	Koppen classification	Group	Sub-group	LAT (°)	Ppv (kW)	Pw (kW)	Pb (kW)	ppv (-)	pw (-)	pb (-)	pl (-)	pol (-)	Eg,pv (kWh)	Eg,w (kWh)	Eg (kWh)	eg,pv (-)	eg,w (-)	Edtl (kWh)	Efb (kWh)	Em (kWh)	Ed (kWh)	Cc,w (€)	Cc,pv (€)	Cc,b+Cr,b (€)	Cc,inv+Cr,inv (€)	C (€)	CS (€)	Rpv (€)	Rw (€)	B (€)	SLF (-)	UF (-)	BCR (1/yr)
Toamasina	Madagascar	Af	Tropical/megathermal climates	Tropical rainforest climate	-18.1167	50	10	90	0.833333	0.166667	0.6	0.112642	0.0450569	61175.6	1879.95	63055.6	0.970186	0.0298142	25974.8	17179.9	16050.1	16435.4	22321.6	99787.8	67485.2	18033.9	207628	3962.02	0	0	3962.02	0.728905	0.725806	0.0190822
Singapore	Singapore	Af	Tropical/megathermal climates	Tropical rainforest climate	1.03333	70	10	130	0.875	0.125	0.619048	0.0845334	0.0322032	71699.7	3799.53	75499.2	0.949675	0.0503254	27174.5	21049.7	11016.9	23116.1	22321.6	137049	80898.6	21785.9	262055	7573.32	0	0	7573.32	0.814033	0.677912	0.0288997
Recife, Pernambuco	Brazil	Am	Tropical/megathermal climates	Tropical monsoon climate	-8.06667	50	10	130	0.833333	0.166667	0.684211	0.110614	0.0349306	67004.1	17182	84186.1	0.795905	0.204095	26569.2	23969.4	7599.91	28999.5	22321.6	99787.8	80898.6	18033.9	221042	4681.02	0	0	4681.02	0.869279	0.63763	0.0211771
Miami, Florida	United States	Am	Tropical/megathermal climates	Tropical monsoon climate	25.8	50	10	130	0.833333	0.166667	0.684211	0.110989	0.0350493	61636.7	15946.4	77583.1	0.794461	0.205539	25951.6	23804.1	8580.3	23509	22321.6	99787.8	80898.6	18033.9	221042	4181.42	0	0	4181.42	0.852916	0.681236	0.0189169
Lihue, Hawaii	United States	As	Tropical/megathermal climates	Tropical dry or savanna climate	21.9833	10	30	130	0.25	0.75	0.764706	0.169067	0.0397804	12288.3	78171.4	90459.7	0.135843	0.864157	25592.1	21612.1	12036.7	22066.1	54528.6	21875	80898.6	13816.5	171119	11478.5	0	0	11478.5	0.719977	0.493116	0.0670791
Mombasa	Kenya	As	Tropical/megathermal climates	Tropical dry or savanna climate	-4.03333	50	10	130	0.833333	0.166667	0.684211	0.109814	0.0346783	63849.6	19738.3	83587.9	0.763862	0.236138	27814.9	25533.6	4369.97	26605.6	22321.6	99787.8	80898.6	18033.9	221042	6403.64	0	0	6403.64	0.863288	0.638191	0.0289703
Caracas	Venezuela	Aw	Tropical/megathermal climates	Tropical wet or savanna climate	10.6	70	10	130	0.875	0.125	0.619048	0.0830654	0.031644	72483.5	850.274	73333.7	0.988405	0.0115946	17810.7	24100.8	16300.8	43587.4	22321.6	137049	80898.6	21785.9	262055	5453.7	0	0	5453.7	0.796818	0.683464	0.0208113
Kano	Nigeria	Aw	Tropical/megathermal climates	Tropical wet or savanna climate	12.05	50	10	130	0.833333	0.166667	0.684211	0.110671	0.0349486	73499.2	11158	84657.3	0.868197	0.131803	26027.4	24188.8	7952.32	28748.8	22321.6	99787.8	80898.6	18033.9	221042	2440.79	0	0	2440.79	0.924288	0.669393	0.0110422
Baghdad	Iraq	BWh	Dry (desert and semi-arid) climates	Desert climate	33.3333	50	10	110	0.833333	0.166667	0.647059	0.110269	0.0389184	78559.9	3540.73	82100.6	0.956873	0.0431267	30046	23074.7	4836.48	24453.2	22321.6	99787.8	74503	18033.9	214646	5987.86	0	0	5987.86	0.916551	0.686678	0.0278964
Cairo	Egypt	BWh	Dry (desert and semi-arid) climates	Desert climate	30.0833	50	10	110	0.833333	0.166667	0.647059	0.110454	0.0389839	73043.2	10129.4	83172.7	0.878212	0.121788	29167	22461.4	6426.3	26977.9	22321.6	99787.8	74503	18033.9	214646	3696.58	0	0	3696.58	0.889306	0.658784	0.0172217
Kabul	Afghanistan	BSk	Dry (desert and semi-arid) climates	Semi-arid, cold	34.55	50	10	90	0.833333	0.166667	0.6	0.116752	0.0467007	76043.2	4422.86	80466.1	0.945034	0.0549655	18429.8	21655.6	21279.4	19224.8	22321.6	99787.8	67485.2	18033.9	207628	7116.88	0	0	7116.88	0.819932	0.631473	0.034277
Baku	Azerbaijan	BSk	Dry (desert and semi-arid) climates	Semi-arid, cold	40.3833	10	30	130	0.25	0.75	0.764706	0.169127	0.0397947	9657.04	78483.6	88140.6	0.109564	0.890436	19081.2	22099.7	18081.4	17912.3	54528.6	21875	80898.6	13816.5	171119	1254.62	0	0	1254.62	0.643974	0.476854	0.00733185
Odessa, Texas	United States	BSh	Dry (desert and semi-arid) climates	Semi-arid, hot	46.4833	50	10	130	0.833333	0.166667	0.684211	0.111227	0.0351244	48150.2	14707.1	62857.3	0.766024	0.233976	29900.1	18033.9	10527	28189	22321.6	99787.8	80898.6	18033.9	221042	2827.61	0	0	2827.61	0.653231	0.678257	0.0127922
Maracaibo	Venezuela	BSh	Dry (desert and semi-arid) climates	Semi-arid, hot	10.65	50	10	130	0.833333	0.166667	0.684211	0.116768	0.0368742	49221.6	13417	62638.6	0.785803	0.214197	18296.8	21226.2	21850.5	43832.5	22321.6	99787.8	80898.6	18033.9	221042	4757.55	0	0	4757.55	0.694893	0.699177	0.0215233
Buenos Aires	Argentina	Cfa	Temperate/mesothermal climates	Humid subtropical climates, Without dry season	-34.5833	50	10	130	0.833333	0.166667	0.684211	0.116752	0.036869	63667.8	15658	79325.9	0.802611	0.197389	24409.5	22158	12888.5	20487	22321.6	99787.8	80898.6	18033.9	221042	2927.53	0	0	2927.53	0.780815	0.621559	0.0132442
Milan	Italy	Cfa	Temperate/mesothermal climates	Humid subtropical climates, Without dry season	45.6167	70	10	130	0.875	0.125	0.619048	0.0852504	0.0324764	63932.8	827.125	64759.9	0.987228	0.0127722	26455.4	21870.4	10425.2	31665.5	22321.6	137049	80898.6	21785.9	262055	7668.12	0	0	7668.12	0.669538	0.672294	0.0292615
Berlin	Germany	Cfb	Temperate/mesothermal climates	Oceanic climate, Warm summer	52.4667	10	30	130	0.25	0.75	0.764706	0.183975	0.0432882	7798.91	60212.6	68011.5	0.11467	0.88533	13985.3	21690.6	24846.4	39884.5	54528.6	21875	80898.6	13816.5	171119	6200.35	0	0	6200.35	0.50662	0.495762	0.0362342
London	United Kingdom	Cfb	Temperate/mesothermal climates	Oceanic climate, Warm summer	51.5167	10	50	130	0.166667	0.833333	0.684211	0.11312	0.0357222	7081.55	76945.2	84026.7	0.0842773	0.915723	14338.6	21645.1	25471.1	16537	82601.3	21875	80898.6	18033.9	203409	6427.9	0	0	6427.9	0.547704	0.436665	0.0316009
Vancouver, British Columbia	Canada	Cfb	Temperate/mesothermal climates	Oceanic climate, Warm summer	49.25	50	10	130	0.833333	0.166667	0.684211	0.11312	0.0357222	51025.5	9476.23	60501.8	0.843373	0.156627	22137	24238.4	13018.2	28537.2	22321.6	99787.8	80898.6	18033.9	221042	2521.19	0	0	2521.19	0.647261	0.697389	0.0114059
Melbourne, Victoria	Australia	Cfb	Temperate/mesothermal climates	Oceanic climate, Warm summer	-37.8167	10	30	130	0.25	0.75	0.764706	0.167668	0.0394514	11739.7	68882.2	80621.9	0.145614	0.854386	22941.3	18076.1	20244.9	20173.8	54528.6	21875	80898.6	13816.5	171119	5181.86	0	0	5181.86	0.620184	0.488992	0.0302823
Bogotá, Cundinamarca	Colombia	Cfb	Temperate/mesothermal climates	Highland climates with uniform rainfall	4.05	50	10	110	0.833333	0.166667	0.647059	0.110323	0.0389377	59151	3844.38	62995.4	0.938974	0.0610264	25871.7	23637	8559.74	18433.7	22321.6	99787.8	74503	18033.9	214646	5739.44	0	0	5739.44	0.719907	0.7147	0.0267391
Wellington	New Zealand	Cfb	Temperate/mesothermal climates	Highland climates with uniform rainfall	-41.3167	10	30	130	0.25	0.75	0.764706	0.167276	0.0393591	10915.7	111274	122189	0.0893342	0.910666	15833.7	21113	23101.8	37806	54528.6	21875	80898.6	13816.5	171119	844.597	0	0	844.597	0.751695	0.394512	0.00493574
Reykjavík	Iceland	Cfc	Temperate/mesothermal climates	Subpolar oceanic climates	64.1333	10	30	130	0.25	0.75	0.764706	0.172723	0.0406408	6845.39	93333.1	100178	0.0683319	0.931668	14156.8	17537.2	30865.8	32599.8	54528.6	21875	80898.6	13816.5	171119	2763.37	0	0	2763.37	0.638111	0.436777	0.0161488
Auckland Islands	New Zealand	Cfc	Temperate/mesothermal climates	Subpolar oceanic climates	-37.0167	10	30	130	0.25	0.75	0.764706	0.175385	0.041267	11765.7	111356	123122	0.0955611	0.904439	15741.4	18754.9	28487.2	44996.8	54528.6	21875	80898.6	13816.5	171119	1403.31	0	0	1403.31	0.768331	0.394418	0.00820077
Rome	Italy	Csa	Temperate/mesothermal climates	Mediterranean climates, Hot summer	41.8	50	10	130	0.833333	0.166667	0.684211	0.113001	0.0356846	61477.6	9537.33	71014.9	0.8657	0.1343	20628.7	19090.3	21645.7	17404.1	22321.6	99787.8	80898.6	18033.9	221042	8705.51	0	0	8705.51	0.783227	0.696519	0.039384
Adelaide	Australia	Csa	Temperate/mesothermal climates	Mediterranean climates, Hot summer	-34.9333	50	10	110	0.833333	0.166667	0.647059	0.116557	0.0411377	67297.4	17320.3	84617.7	0.795311	0.204689	16278.5	20773.5	22691.5	39163.3	22321.6	99787.8	74503	18033.9	214646	10399.6	0	0	10399.6	0.822553	0.606335	0.04845
Porto	Portugal	Csb	Temperate/mesothermal climates	Mediterranean climates, Warm summer	41.1333	10	30	130	0.25	0.75	0.764706	0.178538	0.042009	12321.9	67630.7	79952.5	0.154115	0.845885	18672.8	22462.9	23329.1	53635.5	54528.6	21875	80898.6	13816.5	171119	5021.23	0	0	5021.23	0.589467	0.475224	0.0293436
La Coruna	Spain	Csb	Temperate/mesothermal climates	Mediterranean climates, Warm summer	43.3667	50	10	130	0.833333	0.166667	0.684211	0.119832	0.0378416	46511.7	9202.93	55714.6	0.83482	0.16518	22133.9	23548	13774.1	70877.2	22321.6	99787.8	80898.6	18033.9	221042	4805.58	0	0	4805.58	0.58553	0.68776	0.0217406
New Delhi	India	Cwa	Temperate/mesothermal climates	Humid subtropical climates, Dry winter	28.5833	50	10	130	0.833333	0.166667	0.684211	0.112117	0.0354053	71178.4	802.664	71981	0.988849	0.0111511	30037.4	21451.4	6497.15	30660.2	22321.6	99787.8	80898.6	18033.9	221042	4277.34	0	0	4277.34	0.852592	0.730601	0.0193508
Hong Kong	China	Cwa	Temperate/mesothermal climates	Humid subtropical climates, Dry winter	22.3	10	30	130	0.25	0.75	0.764706	0.17217	0.0405107	9538.99	69551.7	79090.7	0.120608	0.879392	25018.2	22961.5	10633.8	29029.6	54528.6	21875	80898.6	13816.5	171119	4622.12	0	0	4622.12	0.61528	0.497151	0.0270112
Johannesburg	South Africa	Cwb	Temperate/mesothermal climates	Highland climates	-26.1333	50	10	110	0.833333	0.166667	0.647059	0.11048	0.0389931	78847.4	8031.2	86878.6	0.907558	0.0924416	24017.6	18405.5	16505.4	17084.8	22321.6	99787.8	74503	18033.9	214646	3327.72	0	0	3327.72	0.887953	0.628752	0.0155033
Nairobi	Kenya	Cwb	Temperate/mesothermal climates	Highland climates	-1.15	50	10	130	0.833333	0.166667	0.684211	0.114248	0.0360782	61860	19644.2	81504.2	0.758979	0.241021	22054.9	23293.7	14979.9	70329.3	22321.6	99787.8	80898.6	18033.9	221042	6118.45	0	0	6118.45	0.818577	0.625318	0.02768
Bucharest	Romania	Dfa	Continental/microthermal climates	Hot summer continental climates, Without dry season	44.5	50	10	90	0.833333	0.166667	0.6	0.116188	0.0464753	50822.1	5220.62	56042.7	0.906846	0.0931544	21724.4	14954.3	24389.9	16290.3	22321.6	99787.8	67485.2	18033.9	207628	4422.3	0	0	4422.3	0.600614	0.694217	0.0212991
Toronto, Ontario	Canada	Dfa	Continental/microthermal climates	Hot summer continental climates, Without dry season	43.7167	50	10	130	0.833333	0.166667	0.684211	0.114825	0.0362607	56690.1	21436.3	78126.4	0.72562	0.27438	24551.7	22421.3	13379.3	26836.2	22321.6	99787.8	80898.6	18033.9	221042	4014.95	0	0	4014.95	0.778314	0.638653	0.0181638
Moskva	Russia	Dfb	Continental/microthermal climates	Warm summer continental or hemiboreal climates, Without dry season	55.8333	70	10	130	0.875	0.125	0.619048	0.0891816	0.033974	55715	1135.62	56850.7	0.980025	0.0199755	20496.4	17969.1	22078.1	16753	22321.6	137049	80898.6	21785.9	262055	2621.21	0	0	2621.21	0.586376	0.688019	0.0100025
Ottawa, Ontario	Canada	Dfb	Continental/microthermal climates	Warm summer continental or hemiboreal climates, Without dry season	45.3833	50	10	130	0.833333	0.166667	0.684211	0.120947	0.0381938	58019.4	12231.5	70250.9	0.825888	0.174112	18349.1	18828.7	23829.5	12477.2	22321.6	99787.8	80898.6	18033.9	221042	3871.93	0	0	3871.93	0.753641	0.684735	0.0175167
Tromsø	Norway	Dfc	Continental/microthermal climates	Subarctic or boreal climates	69.65	10	30	130	0.25	0.75	0.764706	0.172784	0.040655	5501.13	50464.4	55965.6	0.098295	0.901705	28273.6	16221.7	15357	20002.5	54528.6	21875	80898.6	13816.5	171119	2820.33	0	0	2820.33	0.456006	0.565988	0.0164817
Anchorage,Alaska	United States	Dfc	Continental/microthermal climates	Subarctic or boreal climates	61.1667	50	30	130	0.625	0.375	0.619048	0.0870537	0.0331633	39515.8	27038.1	66553.8	0.593741	0.406259	22008.9	22470.7	18882.6	64352.4	54528.6	99787.8	80898.6	21785.9	257001	6716.72	0	0	6716.72	0.601368	0.610636	0.026135
Oymyakon, Sakha Republic	Russia	Dfd	Continental/microthermal climates	Subarctic or boreal climates	63.2667	50	10	110	0.833333	0.166667	0.647059	0.114885	0.0405476	57468.8	2206.45	59675.3	0.963026	0.0369743	20061.9	16777.8	25986.4	16860.2	22321.6	99787.8	74503	18033.9	214646	2084.01	0	0	2084.01	0.592027	0.65825	0.00970904
Verhojansk, Sakha Republic	Russia	Dfd	Continental/microthermal climates	Subarctic or boreal climates	67.55	50	10	130	0.833333	0.166667	0.684211	0.114871	0.0362749	49859.9	6063.39	55923.2	0.891577	0.108423	24341.8	20957.5	14808	21053.6	22321.6	99787.8	80898.6	18033.9	221042	1876.45	0	0	1876.45	0.524108	0.633504	0.00848913
Hakkâri	Turkey	Dsa	Continental/microthermal climates	Hot summer continental climates, Dry summer	37.5667	50	10	90	0.833333	0.166667	0.6	0.124172	0.0496688	66393	1804.81	68197.8	0.973536	0.0264644	25093.8	20281.5	15008.2	25618.7	22321.6	99787.8	67485.2	18033.9	207628	4568.61	0	0	4568.61	0.743418	0.691457	0.0220038
Cambridge Bay, Nunavut	United States	Dsa	Continental/microthermal climates	Hot summer continental climates, Dry summer	69.1	10	30	130	0.25	0.75	0.764706	0.181306	0.0426603	10748.9	104221	114970	0.0934933	0.906507	19845.8	24559.5	15970.6	27189.1	54528.6	21875	80898.6	13816.5	171119	19076.6	0	0	19076.6	0.70199	0.411181	0.111482
Dras	India	Dsb	Continental/microthermal climates	Warm summer continental or hemiboreal climates, Dry summer, Warm summer	34.4333	50	10	90	0.833333	0.166667	0.6	0.113011	0.0452043	65381.5	2735.36	68116.8	0.959843	0.0401569	25347.4	15818.9	18232.2	23262.7	22321.6	99787.8	67485.2	18033.9	207628	2227.08	0	0	2227.08	0.693053	0.640741	0.0107263
Flagstaff, Arizona	United States	Dsb	Continental/microthermal climates	Warm summer continental or hemiboreal climates, Dry summer, Warm summer	35.1333	50	10	110	0.833333	0.166667	0.647059	0.110832	0.0391173	78245.6	7432.06	85677.7	0.913256	0.0867444	29705	21551.9	6996.66	29748.5	22321.6	99787.8	74503	18033.9	214646	4423.03	0	0	4423.03	0.879893	0.634742	0.0206062
Beijing	China	Dwa	Continental/microthermal climates	Hot summer continental climates, Dry winter	39.9333	50	10	110	0.833333	0.166667	0.647059	0.119532	0.0421878	52161.2	6312.5	58473.7	0.892046	0.107954	12616.1	17145	35503.6	23089.8	22321.6	99787.8	74503	18033.9	214646	3570.03	0	0	3570.03	0.635335	0.698606	0.0166322
Seoul	South Korea	Dwa	Continental/microthermal climates	Hot summer continental climates, Dry winter	37.5667	50	10	130	0.833333	0.166667	0.684211	0.114359	0.0361135	46625.5	6014.1	52639.6	0.885749	0.114251	17237.9	20966.9	25325	24633.5	22321.6	99787.8	80898.6	18033.9	221042	2394.24	0	0	2394.24	0.609399	0.750652	0.0108316
Pyongyang	North Korea	Dwb	Continental/microthermal climates	Warm summer continental or hemiboreal climates, Dry winter	39.0333	70	10	130	0.875	0.125	0.619048	0.0854056	0.0325355	72272	2846.81	75118.9	0.962103	0.0378975	20374.1	16626.7	25497.7	19386.5	22321.6	137049	80898.6	21785.9	262055	1562.54	0	0	1562.54	0.751453	0.641234	0.00596263
Vladivostok	Russia	Dwb	Continental/microthermal climates	Warm summer continental or hemiboreal climates, Dry winter	43.1167	50	10	130	0.833333	0.166667	0.684211	0.120552	0.0380691	59791.4	16051.4	75842.8	0.78836	0.21164	15676.2	17641.2	30252.3	19483.2	22321.6	99787.8	80898.6	18033.9	221042	1755.82	0	0	1755.82	0.73548	0.622877	0.0079434

## Sheet: Optimal econ. GC HRES 
Locality	Country	Koppen classification	Group	Sub-group	LAT (°)	Ppv (kW)	Pw (kW)	Pb (kW)	ppv (-)	pw (-)	pb (-)	pl (-)	pol (-)	Eg,pv (kWh)	Eg,w (kWh)	Eg (kWh)	eg,pv (-)	eg,w (-)	Edtl (kWh)	Efb (kWh)	Efg (kWh)	Etg (kWh)	Cc,pv (€)	Cc,w (€)	Cc,b+Cr,b (€)	Cc,inv+Cr,inv (€)	C (€)	CS (€)	Rpv (€)	Rw (€)	B (€)	SLF (-)	UF (-)	GEIF (-)	BCR (1/yr)
Toamasina	Madagascar	Af	Tropical/megathermal climates	Tropical rainforest climate	-18.1167	50	10	90	0.833333	0.166667	0.6	0.112642	0.0450569	61175.6	1879.95	63055.6	0.970186	0.0298142	25974.8	17179.9	16050.1	16435.4	99787.8	22321.6	67485.2	18033.9	207628	3962.02	0	0	3962.02	0.728905	0.725806	0.563307	0.0190822
Singapore	Singapore	Af	Tropical/megathermal climates	Tropical rainforest climate	1.03333	70	10	130	0.875	0.125	0.619048	0.0845334	0.0322032	71699.7	3799.53	75499.2	0.949675	0.0503254	27174.5	21049.7	11016.9	23116.1	137049	22321.6	80898.6	21785.9	262055	7573.32	0	0	7573.32	0.814033	0.677912	0.596673	0.0288997
Recife, Pernambuco	Brazil	Am	Tropical/megathermal climates	Tropical monsoon climate	-8.06667	50	10	130	0.833333	0.166667	0.684211	0.110614	0.0349306	67004.1	17182	84186.1	0.795905	0.204095	26569.2	23969.4	7599.91	28999.5	99787.8	22321.6	80898.6	18033.9	221042	4681.02	0	0	4681.02	0.869279	0.63763	0.655703	0.0211771
Miami, Florida	United States	Am	Tropical/megathermal climates	Tropical monsoon climate	25.8	10	130	10	0.0714286	0.928571	0.0666667	0.0475669	0.0443957	12327.3	207303	219630	0.0561277	0.943872	30626.7	5367.87	22341.4	172677	21875	179622	22843.7	31466.7	255808	3025.58	1137.64	26837.4	31000.6	0.617022	0.172928	3.4969	0.121187
Lihue, Hawaii	United States	As	Tropical/megathermal climates	Tropical dry or savanna climate	21.9833	10	130	10	0.0714286	0.928571	0.0666667	0.0483048	0.0450845	12288.3	338743	351031	0.0350062	0.964994	25592.1	21612.1	12036.7	22066.1	21875	179622	22843.7	31466.7	255808	11688.1	1333.5	49206.1	62227.7	0.732902	0.128102	5.52485	0.24326
Mombasa	Kenya	As	Tropical/megathermal climates	Tropical dry or savanna climate	-4.03333	10	130	10	0.0714286	0.928571	0.0666667	0.0470634	0.0439258	12769.9	256598	269368	0.047407	0.952593	50648.9	3530.09	3539.51	265292	21875	179622	22843.7	31466.7	255808	3975.3	740.758	21575.5	26291.6	0.535814	0.122156	4.52939	0.102779
Caracas	Venezuela	Aw	Tropical/megathermal climates	Tropical wet or savanna climate	10.6	70	10	130	0.875	0.125	0.619048	0.0830654	0.031644	72483.5	850.274	73333.7	0.988405	0.0115946	38608.4	4055.49	15548.4	290944	137049	22321.6	80898.6	21785.9	262055	5453.7	0	0	5453.7	0.796818	0.683464	0.595249	0.0208113
Kano	Nigeria	Aw	Tropical/megathermal climates	Tropical wet or savanna climate	12.05	130	130	10	0.5	0.5	0.037037	0.0255394	0.0245935	191098	145055	336152	0.568486	0.431514	25691.2	5476.3	27001	224782	245696	179622	22843.7	47258.8	495420	2479.43	11254.9	7455.95	21190.3	0.938676	0.169787	4.89652	0.0427724
Baghdad	Iraq	BWh	Dry (desert and semi-arid) climates	Desert climate	33.3333	50	10	110	0.833333	0.166667	0.647059	0.110269	0.0389184	78559.9	3540.73	82100.6	0.956873	0.0431267	30046	23074.7	4836.48	24453.2	99787.8	22321.6	74503	18033.9	214646	5987.86	0	0	5987.86	0.916551	0.686678	0.527544	0.0278964
Cairo	Egypt	BWh	Dry (desert and semi-arid) climates	Desert climate	30.0833	130	10	10	0.928571	0.0714286	0.0666667	0.0473375	0.0441817	189912	10129.4	200042	0.949363	0.0506366	50591.5	3501.29	3961.92	135995	245696	22321.6	22843.7	31466.7	322328	3873.93	9672.11	290.325	13836.4	0.931756	0.284836	2.53255	0.0429264
Kabul	Afghanistan	BSk	Dry (desert and semi-arid) climates	Semi-arid, cold	34.55	50	10	90	0.833333	0.166667	0.6	0.116752	0.0467007	76043.2	4422.86	80466.1	0.945034	0.0549655	22493.6	5458.4	33412.7	162841	99787.8	22321.6	67485.2	18033.9	207628	7116.88	0	0	7116.88	0.819932	0.631473	0.687506	0.034277
Baku	Azerbaijan	BSk	Dry (desert and semi-arid) climates	Semi-arid, cold	40.3833	10	30	130	0.25	0.75	0.764706	0.169127	0.0397947	9657.04	78483.6	88140.6	0.109564	0.890436	19081.2	22099.7	18081.4	17912.3	21875	54528.6	80898.6	13816.5	171119	1254.62	0	0	1254.62	0.643974	0.476854	1.10755	0.00733185
Odessa, Texas	United States	BSh	Dry (desert and semi-arid) climates	Semi-arid, hot	46.4833	10	130	10	0.0714286	0.928571	0.0666667	0.0476688	0.0444909	9630.04	191193	200823	0.0479529	0.952047	29900.1	18033.9	10527	28189	21875	179622	22843.7	31466.7	255808	1972.16	264.371	8529.5	10766	0.455506	0.146993	3.33611	0.0420864
Maracaibo	Venezuela	BSh	Dry (desert and semi-arid) climates	Semi-arid, hot	10.65	50	10	130	0.833333	0.166667	0.684211	0.116768	0.0368742	49221.6	13417	62638.6	0.785803	0.214197	18296.8	21226.2	21850.5	43832.5	99787.8	22321.6	80898.6	18033.9	221042	4757.55	0	0	4757.55	0.694893	0.699177	0.623305	0.0215233
Buenos Aires	Argentina	Cfa	Temperate/mesothermal climates	Humid subtropical climates, Without dry season	-34.5833	10	130	10	0.0714286	0.928571	0.0666667	0.0500365	0.0467007	12733.6	203555	216288	0.0588731	0.941127	31568.1	6332.37	21555.5	52853.3	21875	179622	22843.7	31466.7	255808	1864.12	84.1176	1994.61	3942.85	0.497084	0.144143	3.61968	0.0154133
Milan	Italy	Cfa	Temperate/mesothermal climates	Humid subtropical climates, Without dry season	45.6167	90	10	90	0.9	0.1	0.473684	0.0682003	0.0358949	82199.3	827.125	83026.4	0.990038	0.00996219	22437.9	5903.81	30409.3	198373	173700	22321.6	67485.2	25225.8	288732	7995.38	1414.74	24.5166	9434.64	0.698072	0.545695	0.917783	0.0326761
Berlin	Germany	Cfb	Temperate/mesothermal climates	Oceanic climate, Warm summer	52.4667	10	130	10	0.0714286	0.928571	0.0666667	0.0525642	0.0490599	7798.91	260921	268720	0.0290224	0.970978	26385.1	5790.73	28346.4	258008	21875	179622	22843.7	31466.7	255808	6322.57	250.688	23683.8	30257	0.516474	0.126867	4.23404	0.11828
London	United Kingdom	Cfb	Temperate/mesothermal climates	Oceanic climate, Warm summer	51.5167	10	130	10	0.0714286	0.928571	0.0666667	0.0484801	0.0452481	7081.55	200058	207139	0.0341874	0.965813	14338.6	21645.1	25471.1	16537	21875	179622	22843.7	31466.7	255808	5430.42	91.1391	9081.3	14602.9	0.462603	0.148496	3.33786	0.0570852
Vancouver, British Columbia	Canada	Cfb	Temperate/mesothermal climates	Oceanic climate, Warm summer	49.25	50	10	130	0.833333	0.166667	0.684211	0.11312	0.0357222	51025.5	9476.23	60501.8	0.843373	0.156627	23934.5	5589.03	29870	175967	99787.8	22321.6	80898.6	18033.9	221042	2521.19	0	0	2521.19	0.647261	0.697389	0.651291	0.0114059
Melbourne, Victoria	Australia	Cfb	Temperate/mesothermal climates	Oceanic climate, Warm summer	-37.8167	10	130	10	0.0714286	0.928571	0.0666667	0.0479053	0.0447116	11739.7	298490	310229	0.037842	0.962158	27973.8	14791.7	18496.8	35855.9	21875	179622	22843.7	31466.7	255808	5056.1	499.178	20073.3	25628.6	0.60497	0.122896	4.94961	0.100187
Bogotá, Cundinamarca	Colombia	Cfb	Temperate/mesothermal climates	Highland climates with uniform rainfall	4.05	50	10	110	0.833333	0.166667	0.647059	0.110323	0.0389377	59151	3844.38	62995.4	0.938974	0.0610264	45729	5051.2	7288.31	125799	99787.8	22321.6	74503	18033.9	214646	5739.44	0	0	5739.44	0.719907	0.7147	0.58528	0.0267391
Wellington	New Zealand	Cfb	Temperate/mesothermal climates	Highland climates with uniform rainfall	-41.3167	10	30	130	0.25	0.75	0.764706	0.167276	0.0393591	10915.7	111274	122189	0.0893342	0.910666	31741.3	5207.18	23100	258515	21875	54528.6	80898.6	13816.5	171119	844.597	0	0	844.597	0.751695	0.394512	1.4749	0.00493574
Reykjavík	Iceland	Cfc	Temperate/mesothermal climates	Subpolar oceanic climates	64.1333	10	30	130	0.25	0.75	0.764706	0.172723	0.0406408	6845.39	93333.1	100178	0.0683319	0.931668	27546.7	4763.78	30249.3	223038	21875	54528.6	80898.6	13816.5	171119	2763.37	0	0	2763.37	0.638111	0.436777	1.23736	0.0161488
Auckland Islands	New Zealand	Cfc	Temperate/mesothermal climates	Subpolar oceanic climates	-37.0167	10	30	130	0.25	0.75	0.764706	0.175385	0.041267	11765.7	111356	123122	0.0955611	0.904439	24052.7	5083.6	33847.2	167667	21875	54528.6	80898.6	13816.5	171119	1403.31	0	0	1403.31	0.768331	0.394418	1.48596	0.00820077
Rome	Italy	Csa	Temperate/mesothermal climates	Mediterranean climates, Hot summer	41.8	70	10	10	0.875	0.125	0.111111	0.084751	0.0753342	86068.6	9537.33	95605.9	0.900243	0.0997567	20628.7	19090.3	21645.7	17404.1	137049	22321.6	22843.7	21785.9	204000	7086.64	1842.39	341.712	9270.75	0.637454	0.418447	1.29776	0.0454448
Adelaide	Australia	Csa	Temperate/mesothermal climates	Mediterranean climates, Hot summer	-34.9333	10	130	10	0.0714286	0.928571	0.0666667	0.0499529	0.0466227	13459.5	225164	238623	0.0564047	0.943595	31321.2	4821.8	23600.5	258661	21875	179622	22843.7	31466.7	255808	6100.02	478.465	13326.8	19905.3	0.482404	0.125475	4.06963	0.0778135
Porto	Portugal	Csb	Temperate/mesothermal climates	Mediterranean climates, Warm summer	41.1333	10	130	10	0.0714286	0.928571	0.0666667	0.0510109	0.0476102	12321.9	293066	305388	0.0403482	0.959652	18672.8	22462.9	23329.1	53635.5	21875	179622	22843.7	31466.7	255808	4529.84	731.143	23779.6	29040.6	0.531637	0.111243	4.95299	0.113525
La Coruna	Spain	Csb	Temperate/mesothermal climates	Mediterranean climates, Warm summer	43.3667	50	10	130	0.833333	0.166667	0.684211	0.119832	0.0378416	46511.7	9202.93	55714.6	0.83482	0.16518	22133.9	23548	13774.1	70877.2	99787.8	22321.6	80898.6	18033.9	221042	4805.58	0	0	4805.58	0.58553	0.68776	0.697768	0.0217406
New Delhi	India	Cwa	Temperate/mesothermal climates	Humid subtropical climates, Dry winter	28.5833	130	10	10	0.928571	0.0714286	0.0666667	0.04805	0.0448467	185064	802.664	185866	0.995681	0.0043185	30037.4	21451.4	6497.15	30660.2	245696	22321.6	22843.7	31466.7	322328	4388.23	4569.54	24.9722	8982.74	0.874488	0.288005	2.40453	0.0278684
Hong Kong	China	Cwa	Temperate/mesothermal climates	Humid subtropical climates, Dry winter	22.3	10	130	10	0.0714286	0.928571	0.0666667	0.0491915	0.0459121	9538.99	301391	310930	0.0306789	0.969321	28268.1	4508.59	25836.8	221651	21875	179622	22843.7	31466.7	255808	4623.6	651.471	18838.8	24113.8	0.615311	0.125367	4.91357	0.0942654
Johannesburg	South Africa	Cwb	Temperate/mesothermal climates	Highland climates	-26.1333	50	10	110	0.833333	0.166667	0.647059	0.11048	0.0389931	78847.4	8031.2	86878.6	0.907558	0.0924416	24017.6	18405.5	16505.4	17084.8	99787.8	22321.6	74503	18033.9	214646	3327.72	0	0	3327.72	0.887953	0.628752	0.66851	0.0155033
Nairobi	Kenya	Cwb	Temperate/mesothermal climates	Highland climates	-1.15	10	130	10	0.0714286	0.928571	0.0666667	0.0489632	0.045699	12372	255375	267747	0.0462079	0.953792	22054.9	23293.7	14979.9	70329.3	21875	179622	22843.7	31466.7	255808	4180.64	721.862	21282.9	26185.4	0.5592	0.12914	4.41894	0.102364
Bucharest	Romania	Dfa	Continental/microthermal climates	Hot summer continental climates, Without dry season	44.5	50	10	90	0.833333	0.166667	0.6	0.116188	0.0464753	50822.1	5220.62	56042.7	0.906846	0.0931544	21724.4	14954.3	24389.9	16290.3	99787.8	22321.6	67485.2	18033.9	207628	4422.3	0	0	4422.3	0.600614	0.694217	0.680158	0.0212991
Toronto, Ontario	Canada	Dfa	Continental/microthermal climates	Hot summer continental climates, Without dry season	43.7167	10	130	10	0.0714286	0.928571	0.0666667	0.0492109	0.0459302	11338	278672	290010	0.0390952	0.960905	28956.1	5321.76	26074.4	241297	21875	179622	22843.7	31466.7	255808	2930.45	749.171	19503.3	23182.9	0.567963	0.124732	4.63801	0.0906264
Moskva	Russia	Dfb	Continental/microthermal climates	Warm summer continental or hemiboreal climates, Without dry season	55.8333	70	10	130	0.875	0.125	0.619048	0.0891816	0.033974	55715	1135.62	56850.7	0.980025	0.0199755	36288.4	6722.75	17532.4	91771.9	137049	22321.6	80898.6	21785.9	262055	2621.21	0	0	2621.21	0.586376	0.688019	0.696102	0.0100025
Ottawa, Ontario	Canada	Dfb	Continental/microthermal climates	Warm summer continental or hemiboreal climates, Without dry season	45.3833	130	130	10	0.5	0.5	0.037037	0.0279108	0.0268771	150850	159009	309860	0.486835	0.513165	18349.1	18828.7	23829.5	12477.2	245696	179622	22843.7	47258.8	495420	4416.39	13300.9	11455.5	29172.8	0.859417	0.175726	4.38987	0.0588849
Tromsø	Norway	Dfc	Continental/microthermal climates	Subarctic or boreal climates	69.65	10	30	130	0.25	0.75	0.764706	0.172784	0.040655	5501.13	50464.4	55965.6	0.098295	0.901705	46819.9	3296.99	9735.38	115626	21875	54528.6	80898.6	13816.5	171119	2820.33	0	0	2820.33	0.456006	0.565988	0.916332	0.0164817
Anchorage,Alaska	United States	Dfc	Continental/microthermal climates	Subarctic or boreal climates	61.1667	50	30	130	0.625	0.375	0.619048	0.0870537	0.0331633	39515.8	27038.1	66553.8	0.593741	0.406259	22008.9	22470.7	18882.6	64352.4	99787.8	54528.6	80898.6	21785.9	257001	6716.72	0	0	6716.72	0.601368	0.610636	0.806736	0.026135
Oymyakon, Sakha Republic	Russia	Dfd	Continental/microthermal climates	Subarctic or boreal climates	63.2667	50	10	110	0.833333	0.166667	0.647059	0.114885	0.0405476	57468.8	2206.45	59675.3	0.963026	0.0369743	20061.9	16777.8	25986.4	16860.2	99787.8	22321.6	74503	18033.9	214646	2084.01	0	0	2084.01	0.592027	0.65825	0.734453	0.00970904
Verhojansk, Sakha Republic	Russia	Dfd	Continental/microthermal climates	Subarctic or boreal climates	67.55	50	10	130	0.833333	0.166667	0.684211	0.114871	0.0362749	49859.9	6063.39	55923.2	0.891577	0.108423	46779.3	4877.94	8450.03	242792	99787.8	22321.6	80898.6	18033.9	221042	1876.45	0	0	1876.45	0.524108	0.633504	0.798479	0.00848913
Hakkâri	Turkey	Dsa	Continental/microthermal climates	Hot summer continental climates, Dry summer	37.5667	130	10	10	0.928571	0.0714286	0.0666667	0.0532165	0.0496688	172622	1804.81	174427	0.989653	0.0103471	25093.8	20281.5	15008.2	25618.7	245696	22321.6	22843.7	31466.7	322328	5146.79	13703.5	75.5621	18925.8	0.837343	0.302661	2.19494	0.0587161
Cambridge Bay, Nunavut	United States	Dsa	Continental/microthermal climates	Hot summer continental climates, Dry summer	69.1	10	30	130	0.25	0.75	0.764706	0.181306	0.0426603	10748.9	104221	114970	0.0934933	0.906507	19845.8	24559.5	15970.6	27189.1	21875	54528.6	80898.6	13816.5	171119	19076.6	0	0	19076.6	0.70199	0.411181	1.36664	0.111482
Dras	India	Dsb	Continental/microthermal climates	Warm summer continental or hemiboreal climates, Dry summer, Warm summer	34.4333	130	10	10	0.928571	0.0714286	0.0666667	0.0484332	0.0452043	169992	2735.36	172727	0.984164	0.0158363	42882.4	4715.93	11800.2	116499	245696	22321.6	22843.7	31466.7	322328	2575.51	4180.06	78.0027	6833.57	0.801338	0.290482	2.26195	0.0212007
Flagstaff, Arizona	United States	Dsb	Continental/microthermal climates	Warm summer continental or hemiboreal climates, Dry summer, Warm summer	35.1333	70	10	10	0.875	0.125	0.111111	0.0831243	0.0738883	109544	7432.06	116976	0.936465	0.063535	35938.7	7136.36	15178.4	67976.5	137049	22321.6	22843.7	21785.9	204000	3717.62	1526.71	125.209	5369.53	0.739442	0.388685	1.48818	0.0263212
Beijing	China	Dwa	Continental/microthermal climates	Hot summer continental climates, Dry winter	39.9333	130	10	10	0.928571	0.0714286	0.0666667	0.051228	0.0478128	135619	6312.5	141932	0.955524	0.0444756	12616.1	17145	35503.6	23089.8	245696	22321.6	22843.7	31466.7	322328	3992.71	9680.82	256.562	13930.1	0.710417	0.319806	1.88423	0.0432172
Seoul	South Korea	Dwa	Continental/microthermal climates	Hot summer continental climates, Dry winter	37.5667	50	10	130	0.833333	0.166667	0.684211	0.114359	0.0361135	46625.5	6014.1	52639.6	0.885749	0.114251	17237.9	20966.9	25325	24633.5	99787.8	22321.6	80898.6	18033.9	221042	2394.24	0	0	2394.24	0.609399	0.750652	0.605943	0.0108316
Pyongyang	North Korea	Dwb	Continental/microthermal climates	Warm summer continental or hemiboreal climates, Dry winter	39.0333	70	10	130	0.875	0.125	0.619048	0.0854056	0.0325355	72272	2846.81	75118.9	0.962103	0.0378975	20374.1	16626.7	25497.7	19386.5	137049	22321.6	80898.6	21785.9	262055	1562.54	0	0	1562.54	0.751453	0.641234	0.695075	0.00596263
Vladivostok	Russia	Dwb	Continental/microthermal climates	Warm summer continental or hemiboreal climates, Dry winter	43.1167	50	10	130	0.833333	0.166667	0.684211	0.120552	0.0380691	59791.4	16051.4	75842.8	0.78836	0.21164	15676.2	17641.2	30252.3	19483.2	99787.8	22321.6	80898.6	18033.9	221042	1755.82	0	0	1755.82	0.73548	0.622877	0.738509	0.0079434
